# Supplementary material for: Genomic Prediction and Association Mapping of Curd-Related Traits in Gene Bank Accessions of Cauliflower
Source: G3 (Bethesda). 2017 Dec 18;8(2):707–18. doi: 10.1534/g3.117.300199 (PMC5919744; doi:10.1534/g3.117.300199)
Supplement: Supplementary file 2 [file 707FileS2.csv]

Accession	CurdWidth	ClusterWidth	NoBranches	LengthNearest	ApicalLength	DaysToBudding
PI 165488	12.46	3.95	10.13	2.23	1.58	61.34
PI 169034	13.01	3.89	12.3	1.59	1.07	57.4
PI 183214	13.46	4.28	11.17	1.67	1.2	69.71
PI 204758	14.28	4.43	10.32	1.7	1.19	97.54
PI 204759	13.68	4.54	11.47	1.83	1.24	83.84
PI 204761	12.61	4.12	11.05	1.57	1.15	77.5
PI 204762	14.32	4.31	10.93	1.59	1.18	92.13
PI 204763	13.91	3.84	10.1	1.98	1.29	92.6
PI 204764	12.98	4.54	11.1	1.72	1.21	79.71
PI 204765	12.92	3.94	10.28	1.58	1.19	102.67
PI 204767	13.14	4.34	9.85	1.75	1.12	74.49
PI 204768	13.33	4.1	9.78	1.71	1.21	73.59
PI 204769	13.97	4.21	11.4	1.78	1.28	77.03
PI 204772	12.83	3.94	10.85	1.9	1.26	94.48
PI 204774	13.91	4.4	12.1	1.66	0.96	71.49
PI 204775	13.03	4.73	10.37	1.71	1.22	85.78
PI 204777	13.63	4.23	10.92	1.64	1.14	78.05
PI 204782	13.05	4.19	10.42	1.72	1.23	81.5
PI 208474	14.34	4.82	11.45	1.86	1.39	71.93
PI 208478	13.85	4.87	10.38	1.88	1.36	84.95
PI 208481	14.04	4.6	11.32	1.78	1.18	81.2
PI 208482	13.56	4.33	10.95	1.89	1.23	78.96
PI 208483	13.28	4.4	10.93	1.94	1.53	84.27
PI 208484	12.68	4.29	11.5	1.92	1.11	78.11
PI 209751	14.35	4.62	10.22	1.72	1.33	79.17
PI 209756	14.17	4.54	11.1	1.94	1.45	76.88
PI 209757	14.19	4.62	9.82	1.61	1.42	86.45
PI 209758	14.36	4.87	10.22	2.02	1.65	80.46
PI 212592	13.02	4.02	10.85	1.66	1.21	78.5
PI 217934	12.9	3.73	9.72	1.54	1.1	90.78
PI 225852	14.52	4.34	10.77	1.71	1.15	77.64
PI 226504	12.04	3.66	11.75	1.7	1.07	82.25
PI 231048	13.51	4.53	11.52	1.73	1.3	80.69
PI 231207	12.66	4.04	11.88	1.54	1.02	83.49
PI 231209	12.51	3.77	11.58	1.55	1.27	74.26
PI 232070	12.79	4.1	10.75	1.55	1.11	52.88
PI 234599	13.1	4.11	11.68	1.61	1.05	92.12
PI 241589	12.13	3.71	12.45	1.47	1.06	61.64
PI 241609	12.74	3.63	11.08	1.54	1.09	71.39
PI 241611	NA	NA	NA	NA	NA	NA
PI 241612	12.84	3.87	11.7	1.71	1.17	86.21
PI 241617	12.48	3.63	11.6	1.23	0.79	68.65
PI 241620	13.38	4.25	11.22	1.6	1.08	64.96
PI 244663	12.49	4.29	11.72	1.56	0.96	45.58
PI 244830	NA	NA	NA	NA	NA	NA
PI 244831	12.86	3.98	11.63	1.65	1.08	59.55
PI 244833	11.66	3.37	11.8	1.2	0.81	58.84
PI 244834	14.55	4.47	10.95	1.72	1.15	79
PI 249533	12.6	4.17	11.67	1.39	0.96	73.53
PI 250127	12.74	4.26	11.9	1.68	1.19	59.96
PI 261598	12.43	3.8	10.33	1.59	1.21	73.4
PI 261599	11.27	3.98	13.4	1.32	0.93	89.95
PI 264651	13.85	4.6	11.63	1.82	1.22	79.99
PI 264658	13.55	4.57	11.22	1.74	1.34	74.85
PI 267722	15.29	4.76	10.7	1.84	1.3	79.34
PI 267724	13.67	4.36	10.62	1.57	1.2	70.87
PI 269311	11.52	3.37	11.55	1.37	1.12	60.1
PI 269312	14.66	4.15	11.42	1.87	1.42	87.49
PI 269313	14.07	4.54	11.67	1.74	1.23	91.05
PI 269315	14.2	4.4	11.02	1.5	1.06	64.17
PI 271320	13.14	4.37	11.63	1.55	1.18	61.2
PI 271445	12.16	3.72	11.6	1.3	1.01	72.9
PI 274783	12.51	3.99	13.25	1.29	0.94	63.9
PI 277272	11.33	3.22	11.85	1.34	0.96	56.6
PI 277273	14.86	4.59	11.48	1.74	1.24	57.61
PI 277275	13.99	4.15	11.47	1.7	1.24	61.77
PI 284594	13.55	4.16	11.1	1.47	1.03	76.91
PI 285061	13.78	4.35	11.45	1.7	1.19	76.98
PI 285062	12.81	4.52	11.17	1.46	1.09	85.03
PI 285275	13.19	4.29	12.15	1.69	1.15	73.21
PI 289693	13.83	4.06	10.92	1.74	1.31	95.95
PI 289694	13.43	4.39	10.42	1.77	1.16	113.75
PI 289695	13.39	4.63	11.72	1.68	1.22	91.49
PI 289696	13.19	4.19	10.57	1.94	1.3	89.41
PI 291993	12.79	3.99	11.73	1.67	1.49	57.46
PI 291995	13.26	4.36	11.1	1.85	1.3	69.27
PI 291996	13.73	4.37	11.07	1.58	1.13	97.5
PI 296130	11.35	3.96	11.3	1.25	0.91	71.3
PI 320997	NA	NA	NA	NA	NA	NA
PI 320998	13.33	4.05	10.65	1.59	1.1	60.84
PI 320999	13.55	4.26	11.02	1.71	1.25	79.84
PI 321001	13.06	4.11	11.47	1.61	0.99	53.76
PI 343474	13.83	4.21	10.87	1.45	0.99	75.41
PI 343475	13.92	4.27	11.65	1.98	1.48	59.27
PI 343476	14.21	4.43	11.45	1.68	1.18	68.16
PI 343478	13.34	3.78	11.42	1.72	1.24	54.06
PI 343479	14.1	3.89	10.65	1.79	1.26	75.46
PI 343481	13.95	4.42	10.02	1.44	1.08	89.44
PI 343482	14.15	3.98	11.62	1.5	0.99	73.15
PI 344269	13.38	3.99	11.27	1.79	1.45	82.9
PI 462216	13.41	3.99	10.88	1.59	1.12	93.38
PI 462223	12.34	2.87	12.93	1.22	0.75	118.43
PI 462225	14.9	4.75	10.93	1.97	1.36	87.09
BRA 1334	14.43	4.96	11.73	1.81	1.29	73.1
BRA 1335	12.93	4.2	11.15	1.73	1.21	83.4
BRA 1336	13.82	4.38	11.35	1.68	1.15	74.06
BRA 1338	14.29	4.98	11.52	1.62	1.1	70.1
BRA 1339	13.58	4.84	10.93	1.69	1.15	69.06
BRA 1340	14.14	4.68	10.48	2.03	1.36	65.9
BRA 1341	13.42	4.72	10.88	1.81	1.24	68.84
BRA 1342	13.93	4.67	10.52	1.79	1.58	67.19
BRA 1343	14.21	4.87	11	1.94	1.47	63.21
BRA 1344	14.15	4.77	11.23	1.69	1.16	72.12
BRA 1345	14.02	4.67	12.02	1.7	1.29	70.77
BRA 1346	14.48	4.68	11.43	1.77	1.27	78.77
BRA 1347	13.88	4.69	11.2	1.67	1.12	71.55
BRA 1348	13.63	4.33	11.25	1.66	1.08	73.84
BRA 1349	14.42	4.88	11.58	1.77	1.22	75.53
BRA 1351	13.17	4.45	11.53	1.69	1.24	68.65
BRA 1352	13.76	4.8	10.8	1.74	1.23	74.3
BRA 1353	13.3	4.55	11.72	1.76	1.08	74.78
BRA 1354	13.53	4.28	11.75	1.52	1.13	82.22
BRA 1355	13.75	4.8	11.6	1.67	1.2	73.86
BRA 1357	14.25	4.73	10.7	1.79	1.34	72.94
BRA 1359	14.35	4.87	11.43	1.78	1.2	71.81
BRA 1363	13.75	4.44	10.5	1.7	1.29	81.59
BRA 1364	14.23	4.61	10.95	1.61	1	77.65
BRA 1365	14.05	4.5	10.77	1.73	1.29	81.14
BRA 1366	13.24	4.11	11.17	1.44	1.05	80.72
BRA 1367	13.48	4.42	10.87	1.59	1.23	76.8
BRA 1368	13.82	4.72	11.03	1.85	1.29	67.3
BRA 1369	14.13	4.83	10.75	1.81	1.23	76.67
BRA 1370	14.14	4.39	10.62	1.68	1.28	78.6
BRA 1371	13.53	4.22	10.28	1.68	1.21	80.43
BRA 1372	13.43	4.7	11.27	1.8	1.28	78.53
BRA 1373	14.24	4.94	11.28	1.78	1.29	81.6
BRA 1374	13.99	4.76	12.1	1.6	1.09	67.38
BRA 1375	14.18	4.74	11.5	1.66	1.2	81.44
BRA 1376	14.09	4.67	11.18	1.67	1.25	90.05
BRA 1377	14.47	4.71	11.78	1.68	1.16	69.31
BRA 1379	13.75	4.63	11.03	1.8	1.18	65.04
BRA 1380	13.83	4.57	10.62	1.67	1.19	89.39
BRA 1381	13.2	4.31	10.92	1.94	1.36	79
BRA 1383	13.53	4.57	10.55	1.72	1.21	73.76
BRA 1384	13.16	4.59	11.27	1.82	1.21	75.24
BRA 1385	13.52	4.9	10.35	1.86	1.33	59.5
BRA 1386	14.5	4.87	11.55	1.54	1.15	61.57
BRA 1387	13.92	5.02	10.88	1.81	1.18	65.19
BRA 1388	13.52	4.74	11.47	1.82	1.22	65.87
BRA 1389	13.28	4.53	10.87	1.73	1.19	73.04
BRA 1391	13.9	5.05	11	1.77	1.14	68.39
BRA 1392	13.99	4.79	11.18	1.8	1.17	69.18
BRA 1393	13.93	4.23	10.87	1.63	1.22	90.78
BRA 1394	14.25	4.69	10.63	1.77	1.29	66.65
BRA 1397	13.56	4.73	11.05	1.87	1.31	70.58
BRA 1398	13.3	5.1	11.08	1.83	1.19	72.9
BRA 1399	13.99	4.78	11.62	1.66	1.13	64.7
BRA 1400	13.85	5.11	11.45	1.69	1.17	69
BRA 1401	13.73	4.22	10.93	1.72	1.26	75.36
BRA 1402	14.12	4.81	11.42	1.84	1.26	68.46
BRA 1403	13.4	4.61	11.22	1.68	1.1	72.52
BRA 1406	14.9	4.74	11.08	1.8	1.16	62.97
BRA 1407	13.26	4.58	11.15	1.54	1.24	66.48
BRA 1408	13.33	4.08	10.7	1.32	1.14	79.7
BRA 1409	12.79	4.29	10.75	1.73	1.13	71.13
BRA 1410	13.87	4.68	11.3	1.72	1.28	68.65
BRA 1411	13.54	4.33	10.75	1.6	1.18	86.95
BRA 1414	13.94	4.8	12.33	1.64	1.17	68.5
BRA 1415	13.42	3.84	10.72	1.84	1.06	107.45
BRA 1416	13.9	4.43	10.73	1.69	1.14	89.8
BRA 1480	14.42	4.85	11.28	1.8	1.32	72.73
BRA 1481	14.33	4.98	11.1	1.76	1.21	62.86
BRA 1482	13.01	4.56	10.98	1.51	1.01	67.34
BRA 1483	13.29	4.74	10.98	1.96	1.28	62.26
BRA 163	14.01	4.4	11.1	1.82	1.26	89.56
BRA 1750	13.01	3.99	11.52	1.63	1.22	53.2
BRA 1785	13.23	4.19	11.42	1.86	1.32	62.25
BRA 1789	13.4	4.24	10.2	1.67	1.22	95
BRA 2039	13.77	4.89	11.28	1.65	1.15	68.5
BRA 2057	12.87	4.39	11.47	1.42	1.05	60.85
BRA 2058	13.27	4.36	10.9	1.78	1.33	58.82
BRA 290	14.74	5.28	11.58	1.8	1.34	74.82
BRA 283	13.86	4.23	11.75	1.29	0.98	85
BRA 284	11.12	3.87	12.15	1.31	0.83	79.75
